# Supplementary material for: The Structure–Decoding–Conversion–Effect Paradigm of Natural Polysaccharides for Gut Microbiota Remodeling in Ulcerative Colitis
Source: Nutrients. 2026 Apr 20;18(8):1297. doi: 10.3390/nu18081297 (PMC13119472; doi:10.3390/nu18081297)
Supplement: Supplementary file 1 [file nutrients-18-01297-s001.zip]

Archive with 1 entries (1 files):
- nutrients-4220829-supplementary.pdf
